# Supplementary material for: Identification and Genome Phylogenetic Analysis of Three Brucella abortus Strains From Sheep, Yak, and Cow in Qinghai, China
Source: Transbound Emerg Dis. 2026 Jun 5;2026:7831968. doi: 10.1155/tbed/7831968 (PMC13238248; doi:10.1155/tbed/7831968)
Supplement: Supplementary file 1 — Supporting Information 1 Table S1: Maximum‐likelihood phylogenetic analysis of 550 B. abortus strains was conducted in this study. [file TBED-2026-7831968-s002.xlsx]

## Sheet: Sheet1
Table S1 Maximum-likelihood phylogenetic analysis of 550 B. abortus strains was conducted in this study
genome_id	genome_name	isolation_country	collection_year	host_name	geographic_group	genbank_accessions	collection_date	isolation_source
235.265	Brucella abortus strain -ABT/CB-28/2016/HSR	India	2016	Crossbred cattle	Asia	JACCPI000000000	2025-04-16	stomach content of fetus
235.152	Brucella abortus strain NCTC624	United Kingdom	1919	Foetal Calf	Europe	UFUE00000000	1919	Stomach
235.146	Brucella abortus strain 19BA	Russia	1951		Europe	QKWO00000000	1951
1.32834e+06	Brucella abortus 76-1413	USA	1978		North America	ATHF00000000	1978	Field isolate
520454	Brucella abortus bv. 6 str. 870					ACBG00000000
235.190	Brucella abortus strain ZW053					CP009098.1,CP009099.1
520451	Brucella abortus bv. 2 str. 86/8/59					CP007765,CP007764
1.32834e+06	Brucella abortus 68-3396P	USA	1968			ATHG00000000	1968	Field isolate
520451	Brucella abortus bv. 3 str. Tulya					ACBI00000000
1.34167e+06	Brucella abortus 07-0994-2411	Kenya			Africa	AXND00000000
1.21045e+06	Brucella abortus 104M	China			Asia	ALOQ00000000
1.16921e+06	Brucella abortus 63/130	Egypt	1963		Africa	AQIU00000000	1963
1.16021e+06	Brucella abortus 65/110	Nigeria	1965		Africa	AQLL00000000	1965
1.16019e+06	Brucella abortus 80/101	Nigeria	1980		Africa	AQJG00000000	1980
430066	Brucella abortus S19		1923			CP000887,CP000888	1923
235.182	Brucella abortus strain BB13	China	2009	Calf	Asia	JZHP00000000	2009	aborted calf
235.270	Brucella abortus strain 68	Ukraine	1974		Europe	CP066175,CP066176	1974	abomasum content of an aborted sheep's fetus
235.195	Brucella abortus strain clpP	China	2019		Asia	CP044338,CP044339	2025-01-19
235.151	Brucella abortus strain NCTC10093					UFTU00000000	1900-1960	not available: to be reported later
235.155	Brucella abortus strain NCTC8038					UFTW00000000	1900-1949	not available: to be reported later
235.154	Brucella abortus strain NCTC1478					UFTV00000000	1900-1922	not available: to be reported later
359391	Brucella melitensis biovar Abortus 2308					AM040264,AM040265
575591	Brucella abortus NCTC 8038					ACJJ00000000
35802.1	Brucella abortus bv. 1 strain BB14	China	2010	Calf	Asia	JZHQ00000000	2010	aborted calf
1.1987e+06	Brucella abortus RB51-AHVLA	USA	2005		North America	CP046720,CP046721	2005	vaccine isolate
520455	Brucella abortus bv. 6 str. 870					CP007709,CP007710
235.14	Brucella abortus strain BEU					JMSA00000000
520456	Brucella abortus bv. 9 str. C68					CP007705,CP007706
235.210	Brucella abortus strain NCTC 10505					CP007700.1,CP007701.1
1.16018e+06	Brucella abortus 63/294	Kenya	1963		Africa	AQIY00000000	1963
1.16018e+06	Brucella abortus 63/59	Poland	1963		Europe	AQLJ00000000	1963
1.1602e+06	Brucella abortus 65/157	Uganda	1965		Africa	AQJB00000000	1965
1.16018e+06	Brucella abortus 67/781	United Kingdom	1967		Europe	AQLM00000000	1967
1.16019e+06	Brucella abortus 78/36		1978			AQLN00000000	1978
1.1692e+06	Brucella abortus 355/78	United Kingdom	1978		Europe	AQIR00000000	1978
1.16921e+06	Brucella abortus 63/138	Germany	1963		Europe	AQIV00000000	1963
1.1602e+06	Brucella abortus LEVI237	Israel			Asia	AQMJ00000000
1.16018e+06	Brucella abortus F3/07-1	Italy	2007		Europe	AQMG00000000	2007
1.16021e+06	Brucella abortus F6/05-3	Sudan	2005		Africa	AQJR00000000	2005
1.16019e+06	Brucella abortus F6/05-4	Sudan	2005		Africa	AQJS00000000	2005
641140	Brucella abortus str. 2308 A					ACOR00000000
235.20	Brucella abortus strain BFY					CP007738.1,CP007737.1
359391	Brucella abortus 2308					JMRZ00000000
235.15	Brucella abortus strain BDW					CP007680.1,CP007681.1
520455	Brucella abortus bv. 9 str. C68					ACEL00000000
235.16	Brucella abortus strain 63 75					CP007663.1,CP007662.1
235.156	Brucella abortus strain NCTC7471	United Kingdom			Europe	UIGF00000000	1900-1948	Milk
235.180	Brucella abortus strain 3196					CP007707.1,CP007708.1
1.1987e+06	Brucella abortus RB51-AHVLA					ANOO00000000
520453	Brucella abortus bv. 5 str. B3196					ACXC00000000
520452	Brucella abortus bv. 4 str. 292					JMSB00000000
235.17	Brucella abortus strain BER					CP007683.1,CP007682.1
235.575	Brucella abortus BAIQ	Iraq	2016		Asia	JBGVVB000000000	2016-10-01	aborted cow embryo
1.1987e+06	Brucella abortus RB51-AHVLA					AQIE00000000
Reference	Brucella abortus 544	United Kingdom		Bos taurus	Europe	AQIS00000000		Cow
35802.9	Brucella abortus bv. 1 str. B93-0077	USA	1993	Bos taurus	North America		1993
235.77	Brucella abortus strain Br.a-1236-10-Geo	Georgia	2010	Bos taurus	Asia	MIJM00000000	2010	milk
235.79	Brucella abortus strain Br.a-1247/10-Geo	Georgia	2010	Bos taurus	Asia	MIJH00000000	2010	Blood
35802.1	Brucella abortus bv. 1 str. 01-0585	USA	2001	Bos taurus	North America		2001	Tissues
35802.1	Brucella abortus bv. 1 str. 02-0210	USA	2002	Bos taurus	North America		2002	Tissues
35802.1	Brucella abortus bv. 1 str. 02-0211	USA	2002	Bos taurus	North America		2002	Tissues
35802.1	Brucella abortus bv. 1 str. 02-0212	USA	2002	Bos taurus	North America		2002	Tissues
35802.110	Brucella abortus bv. 1 str. 02-0226	USA	2002	Bos taurus	North America		2002
35802.1	Brucella abortus bv. 1 str. 02-0227	USA	2002	Bos taurus	North America		2002
35802.1	Brucella abortus bv. 1 str. 02-0228	USA	2002	Bos taurus	North America		2002
35802.100	Brucella abortus bv. 1 str. 01-0352	USA	2001	Bos taurus	North America		2001	Excreted bodily substance; Milk
35802.9	Brucella abortus bv. 1 str. B93-0073	USA	1993	Bos taurus	North America		1993
35802.10	Brucella abortus bv. 1 str. B02-0242	USA	2002	Bos taurus	North America		2002
35802.1	Brucella abortus bv. 1 str. 02-0204	USA	2002	Bos taurus	North America		2002
35802.1	Brucella abortus bv. 1 str. 06-0027	USA	2005	Bos taurus	North America		2005
35802.1	Brucella abortus bv. 1 str. 10-0474	USA	2009	Bos taurus	North America		2009
35802.2	Brucella abortus bv. 1 str. B10-0141	USA	2009	Bos taurus	North America		2009	Excreted bodily substance; Milk
35802.20	Brucella abortus bv. 1 str. B10-0173	USA	2009	Bos taurus	North America		2009
35802.2	Brucella abortus bv. 1 str. B10-0407	USA	2009	Bos taurus	North America		2009
35802.7	Brucella abortus bv. 1 str. B12-0359	USA	2012	Bos taurus	North America		2012
35802.7	Brucella abortus bv. 1 str. B12-0360	USA	2012	Bos taurus	North America		2012	Tissues; Lymph Node, Supramammary
35802.9	Brucella abortus bv. 1 str. B93-0131	USA	1993	Bos taurus	North America		1993
35802.1	Brucella abortus bv. 1 str. B06-0028	USA	2005	Bos taurus	North America		2005
35802.1	Brucella abortus bv. 1 str. 12-0599S2	USA	2012	Bos taurus	North America		2012	Tissues; Lymph Node, Iliac
35802.2	Brucella abortus bv. 1 str. B08-0056	USA	2007	Bos taurus	North America		2007
35802.2	Brucella abortus bv. 1 str. B10-0018	USA	2009	Bos taurus	North America		2009
35802.2	Brucella abortus bv. 1 str. B10-0035	USA	2009	Bos taurus	North America		2009
35802.2	Brucella abortus bv. 1 str. B10-0654	USA	2010	Bos taurus	North America		2010
35802.2	Brucella abortus bv. 1 str. B10-0655	USA	2010	Bos taurus	North America		2010
35802.2	Brucella abortus bv. 1 str. B10-0948	USA	2010	Bos taurus	North America		2010	Excreted bodily substance; Milk
35802.5	Brucella abortus bv. 1 str. B02-0235	USA	2002	Bos taurus	North America		2002
35802.60	Brucella abortus bv. 1 str. B02-0236	USA	2002	Bos taurus	North America		2002
35802.7	Brucella abortus bv. 1 str. B02-0237	USA	2002	Bos taurus	North America		2002
35802.70	Brucella abortus bv. 1 str. B12-0361	USA	2012	Bos taurus	North America		2012	Tissues; Lymph Node, Supramammary
35802.7	Brucella abortus bv. 1 str. B12-0389	USA	2012	Bos taurus	North America		2012	Tissues; Lymph Node, Iliac
35802.7	Brucella abortus bv. 1 str. B12-0390	USA	2012	Bos taurus	North America		2012	Tissues; Lymph Node, Supramammary
35802.8	Brucella abortus bv. 1 str. B12-0570	USA	2012	Bos taurus	North America		2012	Tissues; Gland, Mammary
1.32835e+06	Brucella abortus 89-0363	USA	1989	Bos taurus	North America	ATGX00000000	1989	field isolate
35802.1	Brucella abortus bv. 1 str. 03-0210	USA	2003	Bos taurus	North America		2003
35802.1	Brucella abortus bv. 1 str. 04-0552	USA	2004	Bos taurus	North America		2004
35802.1	Brucella abortus bv. 1 str. 04-0021	USA	2003	Bos taurus	North America		2003
35802.1	Brucella abortus bv. 1 str. 05-1285	USA	2005	Bos taurus	North America		2005	Excreted bodily substance; Milk
35802.3	Brucella abortus bv. 1 str. B11-0240	USA	2011	Bos taurus	North America		2011
644332	Brucella abortus bv. 2 str. 02-0039	USA	2001	Bos taurus	North America		2001
35802.120	Brucella abortus bv. 1 str. 04-0067	USA	2004	Bos taurus	North America		2004	Tissues
35802.1	Brucella abortus bv. 1 str. 04-0083	USA	2004	Bos taurus	North America		2004	Tissues
35802.4	Brucella abortus bv. 1 str. B12-0002	USA	2011	Bos taurus	North America		2011	Tissues; Lymph Node, Retropharyngeal
35802.4	Brucella abortus bv. 1 str. B12-0025	USA	2011	Bos taurus	North America		2011	Tissues; Uterus
35802.9	Brucella abortus bv. 1 str. B89-0941	USA	1989	Bos taurus	North America		1989
644332	Brucella abortus bv. 2 str. B04-0074	USA	2004	Bos taurus	North America		2004
644336	Brucella abortus bv. 4 str. B08-0665	USA	2008	Bos taurus	North America		2008
644336	Brucella abortus bv. 4 str. B08-0666	USA	2008	Bos taurus	North America		2008
644336	Brucella abortus bv. 4 str. B09-0009	USA	2008	Bos taurus	North America		2008
35802.1	Brucella abortus bv. 1 str. B03-0209	USA	2003	Bos taurus	North America		2003
35802.1	Brucella abortus bv. 1 str. 02-0291	USA	2002	Bos taurus	North America		2002
35802.1	Brucella abortus bv. 1 str. 05-0444	USA	2004	Bos taurus	North America		2004
35802.30	Brucella abortus bv. 1 str. B11-0202	USA	2011	Bos taurus	North America		2011
35802.3	Brucella abortus bv. 1 str. B11-0206	USA	2011	Bos taurus	North America		2011
644333	Brucella abortus bv. 2 str. 02-0041	USA	2001	Bos taurus	North America		2001
644333	Brucella abortus bv. 2 str. 02-0284	USA	2002	Bos taurus	North America		2002
35802.1	Brucella abortus bv. 1 str. 04-0020	USA	2003	Bos taurus	North America		2003
35802.3	Brucella abortus bv. 1 str. B11-0239	USA	2011	Bos taurus	North America		2011
1.32836e+06	Brucella abortus 01-0065	USA	2000	American bison, Bison bison	North America	ATGO00000000	2000	Bison; field isolate	Bison bison
1.32834e+06	Brucella abortus 84-0928	USA	1984	American bison, Bison bison	North America	ATHB00000000	1984	field isolate	Bison bison
1.21045e+06	Brucella abortus bv. 1 str. BCB027	China	1983	Sika Deer, Cervus nippon	Asia	ALOL00000000	1983	aborted fetus	Cervus nippon
235.102	Brucella abortus strain 15500	Italy	2011	Water buffalo, Bubalus bubalis	Europe	CP023231,CP023232	2011	lymph node	Bubalus bubalis
1.16921e+06	Brucella abortus 65/63	USA	1965	Human, Homo sapiens		AQJC00000000	1965	Homo sapiens	Homo sapiens
1.32835e+06	Brucella abortus 90-1280	USA	1990	Human, Homo sapiens		ATGS00000000	1990		Homo sapiens
235.108	Brucella abortus strain 72871	Italy	2016	Water buffalo, Bubalus bubalis	Europe	CP023239,CP023240	2016	lymph node	Bubalus bubalis
235.106	Brucella abortus strain 21614	Italy	2012	Water buffalo, Bubalus bubalis	Europe	CP023233,CP023234	2012	lymph node	Bubalus bubalis
1.1602e+06	Brucella abortus 64/108	India	1964	Goat, Capra hircus		AQIZ00000000	1964	Goat	Capra hircus
1.16921e+06	Brucella abortus 67/93	Iraq	1967	Water buffalo, Bubalus bubalis	Asia	AQJD00000000	1967		Bubalus bubalis
1.19869e+06	Brucella abortus CNGB 759	Argentina	2004	Human, Homo sapiens	South America	AQMB00000000	2004		Homo sapiens
1.1602e+06	Brucella abortus levi gila	Israel		Goat, Capra hircus	Asia	AQMI00000000			Capra hircus
235.92	Brucella abortus strain BD	China	2008	dairy cow	Asia	CP022877,CP022878	2008	Abortion secretions
235.93	Brucella abortus strain MC	China	2011	dairy cow	Asia	CP022879,CP022880	2011	Abortion secretions
235.216	Brucella abortus strain I-2	Russia	1945	Human, Homo sapiens	Europe	WNZB00000000	1945-06-29	blood	Homo sapiens
235.288	Brucella abortus strain I-67	Russia	1961	Dog, Canis lupus familiaris	Europe	JAEMXI000000000	1961	organs	Canis lupus familiaris
235.173	Brucella abortus strain C-612	Russia	2017	Human, Homo sapiens	Europe	RXOH00000000	2017	blood	Homo sapiens
235.209	Brucella abortus strain C-577	Russia	2015	Human, Homo sapiens	Europe	WNZA00000000	2015-06-15	blood	Homo sapiens
235.21	Brucella abortus strain 1552	Russia	1962	Human, Homo sapiens	Europe	WNYX00000000	1962	blood	Homo sapiens
235.183	Brucella abortus strain IVRI/95	India	1995	Human, Homo sapiens	Asia	CP034695,CP034696	1995	blood	Homo sapiens
235.211	Brucella abortus strain C-551	Russia	2012	Human, Homo sapiens	Europe	WNYZ00000000	2012-07-26	blood	Homo sapiens
235.212	Brucella abortus strain C-550	Russia	2012	Human, Homo sapiens	Europe	WNYY00000000	2012-07-18	blood	Homo sapiens
235.217	Brucella abortus strain C-587	Russia	2015	Human, Homo sapiens	Europe	WNZG00000000	2015-09-17	blood	Homo sapiens
235.278	Brucella abortus strain 282	Russia	1966	Sheep, Ovis aries	Europe	JAEFBP000000000	1966	aborted fetus	Ovis aries
235.291	Brucella abortus strain I-172	Russia	1974	Mouse, Mus musculus	Europe	JAEMXK000000000	1974	organs	Mus musculus
235.172	Brucella abortus strain C-613	Russia	2017	Human, Homo sapiens	Europe	RXOI00000000	2017	spleen	Homo sapiens
235.215	Brucella abortus strain I-12	Russia	1948	Human, Homo sapiens	Europe	WNZC00000000	1948-11-20	blood	Homo sapiens
235.268	Brucella abortus strain S-595	Russia	2016	Human, Homo sapiens	Europe	JAEDPV000000000	2016	blood	Homo sapiens
235.218	Brucella abortus strain I-181	Russia	1982	Human, Homo sapiens	Europe	WNZF00000000	1982-04-21	blood	Homo sapiens
235.219	Brucella abortus strain XZ19-1	China	2019	yak	Asia	WSSE00000000	2019-07-15	Lhasa
235.269	Brucella abortus strain S-586	Russia	2015	Human, Homo sapiens	Europe	JAEDPU000000000	2015	blood	Homo sapiens
235.287	Brucella abortus strain I-25	Russia	1958	Dog, Canis lupus familiaris	Europe	JAEMXH000000000	1958	organs	Canis lupus familiaris
235.169	Brucella abortus strain BJ1	China	2017	Elk, Cervus canadensis	Asia	CP033079,CP033080	2017-06-20	abortive fetus	Cervus canadensis
235.76	Brucella abortus strain Br.a-1844/12/12-Geo	Georgia	2012	Human, Homo sapiens	Asia	MIJJ00000000	2012	Blood	Homo sapiens
235.80	Brucella abortus strain Br.a-1238-10-Geo	Georgia	2010	Sheep, Ovis aries	Asia	MIJL00000000	2010	Blood	Ovis aries
235.97	Brucella abortus strain 49188	Italy	2015	Water buffalo, Bubalus bubalis	Europe	CP023217,CP023218	2015	lymph node	Bubalus bubalis
235.95	Brucella abortus strain 49839	Italy	2008	Water buffalo, Bubalus bubalis	Europe	CP023219,CP023220	2008	lymph node	Bubalus bubalis
235.568	Brucella abortus SLM-03	South Korea	2022	Homo sapiens	Asia	JARUPL000000000	2022-07-29	blood
235.32	Brucella abortus BANDDB_5033	India	2017	Bos taurus	Asia	JAKTNO000000000	2017-08-23	milk
235.321	Brucella abortus BANDDB_5009	India	2017	Bos taurus	Asia	JAKTNN000000000	2017-11-06	milk
235.322	Brucella abortus BANDDB_2365	India	2017	Bos taurus	Asia	JAKTNM000000000	2017-11-06	milk
235.323	Brucella abortus BANDDB_3995	India	2019	Bos taurus	Asia	JAKTNP000000000	2019-08-06	milk
235.324	Brucella abortus BANDDB_2362	India	2017	Bos taurus	Asia	JAKTNL000000000	2017-11-06	milk
235.143	Brucella abortus strain ML2	India	2017	Bos taurus	Asia	QITZ00000000	2025-06-17
235.142	Brucella abortus strain ML3	India	2017	Bos taurus	Asia	QITY00000000	2025-06-17
235.139	Brucella abortus strain ML6	India	2017	Bos taurus	Asia	QITV00000000	2025-06-17
235.280	Brucella abortus strain S19per_mutant	India	2014	Bos taurus	Asia	LFJE00000000	2014-10-28
235.145	Brucella abortus strain ML4	India	2017	Bos taurus	Asia	QITX00000000	2025-06-17
35802.1	Brucella abortus bv. 1 str. 01-0648	USA	2001	Bos taurus	North America		2001
35802.1	Brucella abortus bv. 1 str. 01-0649	USA	2001	Bos taurus	North America		2001
35802.1	Brucella abortus bv. 1 str. 01-0650	USA	2001	Bos taurus	North America		2001
35802.3	Brucella abortus bv. 1 str. B01-0634	USA	2001	Bos taurus	North America		2001
1.32836e+06	Brucella abortus 01-0585	USA	2001	Bos taurus	North America	ATGP00000000	2001	Cattle; field isolate
1.32835e+06	Brucella abortus 90-0775	USA	1990	Bos taurus	North America	ATGU00000000	1990	field isolate
235.147	Brucella abortus strain ML1	India	2017	Bos taurus	Asia	QIUA00000000	2025-06-17
235.138	Brucella abortus strain ML7	India	2017	Bos taurus	Asia	QITU00000000	2025-06-17
235.141	Brucella abortus strain ML8	India	2017	Bos taurus	Asia	QITT00000000	2025-06-17
1.32836e+06	Brucella abortus 01-0648	USA	2001	Bos taurus	North America	ATGQ00000000	2001	Cattle; field isolate
235.174	Brucella abortus strain C-615	Russia	2017	Bos taurus	Europe	RXOK00000000	2017	spleen
235.177	Brucella abortus strain LMN8	India	2018	Bos taurus	Asia	RZHV00000000	2018-02-02	Foetal stomach content
235.178	Brucella abortus strain LMN11	India	2018	Bos taurus	Asia	RZHX00000000	2018-02-02	Foetal stomach content
235.202	Brucella abortus strain 293	Russia	1967	Bos taurus	Europe	WNYP00000000	1967-11-01
235.203	Brucella abortus strain 264	Russia	1965	Bos taurus	Europe	WNYO00000000	1965-02-01
235.204	Brucella abortus strain 317	Russia	1970	Bos taurus	Europe	WNYR00000000	1970-10-02
235.205	Brucella abortus strain 313	Russia	1970	Bos taurus	Europe	WNYQ00000000	1970-03-04
235.206	Brucella abortus strain 401	Russia	1971	Bos taurus	Europe	WNYU00000000	1971-10-10
235.207	Brucella abortus strain I-34	Russia	1958	Bos taurus	Europe	WNZE00000000	1958-02-23
235.179	Brucella abortus strain LMN9	India	2018	Bos taurus	Asia	RZHW00000000	2018-02-02	Vaginal discharge
235.18	Brucella abortus strain LMN7	India	2018	Bos taurus	Asia	RZHU00000000	2018-02-02	Vaginal discharge
235.181	Brucella abortus strain LMN5	India	2018	Bos taurus	Asia	RZHS00000000	2018-02-02	Uterine discharge
235.188	Brucella abortus strain Br As-2014/04	India	2013	Bos taurus	Asia	SDWA00000000	2013-10-10	vaginal discharge
235.189	Brucella abortus strain Br As-2014/03	India	2014	Bos taurus	Asia	SDWB00000000	2014-09-08	vaginal discharge
235.199	Brucella abortus strain 240	Russia	1963	Bos taurus	Europe	WNYN00000000	1963-01-01
235.201	Brucella abortus strain 381	Russia	1971	Bos taurus	Europe	WNYS00000000	1971-11-21
235.274	Brucella abortus strain 265	Russia	1965	Bos taurus	Europe	JAEFBV000000000	1965	aborted fetus
235.275	Brucella abortus strain 275	Russia	1966	Bos taurus	Europe	JAEFBO000000000	1966	aborted fetus
235.276	Brucella abortus strain 229	Russia	1961	Bos taurus	Europe	JAEFBW000000000	1961	aborted fetus
235.277	Brucella abortus strain 306	Russia	1970	Bos taurus	Europe	JAEFBR000000000	1970	aborted fetus
235.279	Brucella abortus strain 285	Russia	1966	Bos taurus	Europe	JAEFBQ000000000	1966	aborted fetus
235.29	Brucella abortus strain I-182	Russia	1984	Bos taurus	Europe	JAEMXL000000000	1984	fetus
235.309	Brucella abortus strain 2308	India	2018	Bos taurus	Asia	JABBHV000000000	2018-03-21	Placenta tissue of aborted fetus
235.171	Brucella abortus strain C-614	Russia	2017	Bos taurus	Europe	RXOJ00000000	2017	spleen
235.175	Brucella abortus strain N1	Russia	2018	Bos taurus	Europe	RXOG00000000	2018-01-29	milk
235.176	Brucella abortus strain LMN6	India	2018	Bos taurus	Asia	RZHT00000000	2018-02-02	Uterine discharge
235.19	Brucella abortus strain Br As-2013/01	India	2013	Bos taurus	Asia	SDWD00000000	2013-10-10	vaginal discharge
235.191	Brucella abortus strain Br As-2013/02	India	2013	Bos taurus	Asia	SDWC00000000	2013-10-10	vaginal discharge
235.192	Brucella abortus strain Br As-2014/10	India	2013	Bos taurus	Asia	SDVZ00000000	2013-10-10	vaginal discharge
235.200	Brucella abortus strain 390	Russia	1971	Bos taurus	Europe	WNYT00000000	1971-05-18
235.208	Brucella abortus strain 403	Russia	1971	Bos taurus	Europe	WNYV00000000	1971-11-10
235.213	Brucella abortus strain 420	Armenia	1972	Bos taurus	Asia	WNYW00000000	1972-08-21
235.214	Brucella abortus strain I-29	Russia	1958	Bos taurus	Europe	WNZD00000000	1958
235.220	Brucella abortus strain Brucexj51	China	2016	Bos taurus	Asia	WSSF00000000	2016-01-02	Bayangol
235.271	Brucella abortus strain 228	Russia	1960	Bos taurus	Europe	JAEFBU000000000	1960	aborted fetus
235.272	Brucella abortus strain 225	Russia	1961	Bos taurus	Europe	JAEFBT000000000	1961	aborted fetus
235.273	Brucella abortus strain 271	Russia	1965	Bos taurus	Europe	JAEFBN000000000	1965	aborted fetus
235.28	Brucella abortus strain 377	Russia	1971	Bos taurus	Europe	JAEFBS000000000	1971	aborted fetus
235.286	Brucella abortus strain 385	Russia	1971	Bos taurus	Europe	JAEMXG000000000	1971	fetus
235.289	Brucella abortus strain I-85	Russia	1963	Bos mutus	Europe	JAEMXJ000000000	1963	aborted fetus
35802.9	Brucella abortus bv. 1 str. B93-1191	USA	1993	Bos taurus	North America		1993
235.74	Brucella abortus strain Br.a-1549/11-Geo	Georgia	2011	Bos taurus	Asia	MIJI00000000	2011	milk
35802.1	Brucella abortus bv. 1 str. 10-0028	USA	2009	Bos taurus	North America		2009
35802.4	Brucella abortus bv. 1 str. B02-0187	USA	2002	Bos taurus	North America		2002
35802.7	Brucella abortus bv. 1 str. B12-0364	USA	2012	Bos taurus	North America		2012
35802.80	Brucella abortus bv. 1 str. B02-0239	USA	2002	Bos taurus	North America		2002
35802.8	Brucella abortus bv. 1 str. B12-0599	USA	2012	Bos taurus	North America		2012	Tissues; Lymph Node, Supramammary
35802.90	Brucella abortus bv. 1 str. B02-0241	USA	2002	Bos taurus	North America		2002
35802.1	Brucella abortus bv. 1 str. 02-0209	USA	2002	Bos taurus	North America		2002	Tissues
35802.1	Brucella abortus bv. 1 str. 02-0229	USA	2002	Bos taurus	North America		2002
35802.1	Brucella abortus bv. 1 str. 03-0006	USA	2002	Bos taurus	North America		2002
35802.1	Brucella abortus bv. 1 str. 04-0309	USA	2004	Bos taurus	North America		2004
262698	Brucella abortus bv. 1 str. 9-941	USA		Bos taurus	North America	AE017223,AE017224
35802.3	Brucella abortus bv. 1 str. B11-0208	USA	2011	Bos taurus	North America		2011	Excreted bodily substance; Milk
35802.3	Brucella abortus bv. 1 str. B11-0210	USA	2011	Bos taurus	North America		2011	Tissues; Uterus
35802.9	Brucella abortus bv. 1 str. B89-0944	USA	1989	Bos taurus	North America		1989
35803	Brucella abortus bv. 1 str. B11-0245	USA	2011	Bos taurus	North America		2011	Tissues; Lymph Node, Supramammary
644335	Brucella abortus bv. 4 str. B04-0344	USA	2004	Bos taurus	North America		2004
235.543	Brucella abortus F1/18-0221	Tanzania	2017	Homo sapiens	Africa	OY741352,OY741353	2025-10-17
644335	Brucella abortus bv. 4 str. B05-0022	USA	2004	Bos taurus	North America		2004
644336	Brucella abortus bv. 4 str. B05-0338	USA	2004	Bos taurus	North America		2004	Tissues; Lymph Node
35802.1	Brucella abortus bv. 1 str. B04-0053	USA	2004	Bos taurus	North America		2004
35802.1	Brucella abortus bv. 1 str. 04-0060	USA	2004	Bos taurus	North America		2004	Tissues
35802.3	Brucella abortus bv. 1 str. B11-0015	USA	2010	Bos taurus	North America		2010	Excreted bodily substance; Milk
35802.3	Brucella abortus bv. 1 str. B11-0037	USA	2010	Bos taurus	North America		2010	Tissues; Lymph Node, Retropharyngeal
35802.3	Brucella abortus bv. 1 str. B11-0038	USA	2010	Bos taurus	North America		2010	Excreted bodily substance; Milk
644332	Brucella abortus bv. 2 str. B93-0608	USA	1993	Bos taurus	North America		1993
644333	Brucella abortus bv. 2 str. 02-0040	USA	2001	Bos taurus	North America		2001
1.16018e+06	Brucella abortus 63/168	Poland	1963	Jerusalem Swine	Europe	AQIX00000000	1963	Jerusalem Swine
1.32834e+06	Brucella abortus 82-3893	USA	1982	Bos taurus	North America	ATHC00000000	1982	field isolate
1.32835e+06	Brucella abortus 90-0962	USA	1990	Bos taurus	North America	ATGW00000000	1990	field isolate
1.16921e+06	Brucella abortus 544	India	2013	Bos taurus	Asia	JPHK00000000	2013-06-17
235.140	Brucella abortus strain ML10	India	2017	Bos taurus	Asia	QITS00000000	2025-06-17
235.30	Brucella abortus strain SKN13	India	2014	Bos taurus	Asia	LIEA00000000	2014-05-20	placenta
1.32835e+06	Brucella abortus 87-2211	USA	1987	Bos taurus	North America	ATGY00000000	1987	field isolate
1.40169e+06	Brucella abortus 82	Russia	1960	Bos taurus	Europe	AXBQ00000000	1960	aborted fetus
1.16019e+06	Brucella abortus 85/140	Greece	1985	Bos taurus	Europe	AQLQ00000000	1985
1.16018e+06	Brucella abortus 85/69	India	1985	Bos taurus	Asia	AQJJ00000000	1985
1.16019e+06	Brucella abortus 863/67	United Kingdom	1967	Bos taurus	Europe	AQLR00000000	1967
1.1602e+06	Brucella abortus 90/50	Saudi Arabia	1990	Bos taurus	Asia	AQLU00000000	1990
1.1602e+06	Brucella abortus 93/1	Bolivia	1993	Bos taurus	South America	AQLV00000000	1993
1.16922e+06	Brucella abortus 93/2	Bolivia	1993	Bos taurus	South America	ASGW00000000	1993
1.10432e+06	Brucella abortus A13334	South Korea		Bos taurus		CP003176,CP003177		fetus gastric of dairy cattle
1.32836e+06	Brucella abortus BC95	Spain	1997	Bos taurus		AXMO00000000	1997
1.16922e+06	Brucella abortus F1/06-B21	Zimbabwe	2006	Bos taurus	Africa	AQJN00000000	2006
1.16922e+06	Brucella abortus F10/05-11	Portugal	2005	Bos taurus	Europe	AQJO00000000	2005
1.16922e+06	Brucella abortus F10/06-3	Thailand	2006	Bos taurus	Asia	AQJP00000000	2006
1.16018e+06	Brucella abortus F6/05-2	Sudan	2005	Bos taurus	Africa	AQMH00000000	2005
1.16021e+06	Brucella abortus F6/05-9	Sudan	2005	Bos taurus	Africa	AQJT00000000	2005
1.40818e+06	Brucella abortus LMN1	India	2013	Bos taurus	Asia	JPHM00000000	2013
1.16016e+06	Brucella abortus NI240	United Kingdom	2008	Bos taurus		AQMK00000000	2008
1.16017e+06	Brucella abortus NI380	United Kingdom	2008	Bos taurus		AQMM00000000	2008
1.16017e+06	Brucella abortus NI388	United Kingdom	2008	Bos taurus		AQMN00000000	2008
1.05106e+06	Brucella abortus bv. 1 str. NI486	United Kingdom	2008	Bos taurus		AGVH00000000	2008
1.05106e+06	Brucella abortus bv. 1 str. NI488	United Kingdom	2008	Bos taurus		AGVI00000000	2008
520450	Brucella abortus bv. 2 str. 86/8/59		1959	Bos taurus		ACBJ00000000	1959	bovine fetus
235.148	Brucella abortus strain A19	China	2017	Bos taurus	Asia	CP030751,CP030752	2017-07-21	Jersey cow
235.72	Brucella abortus strain SKN01	India	2013	Bos taurus	Asia	MDTX00000000	2013-05-23	plecenta
1.32835e+06	Brucella abortus 94-1313	USA	1994	Lama glama		ATGR00000000	1994	field isolate
1.34168e+06	Brucella abortus 99-9971-135	Mongolia		Bos taurus	Asia	AXNE00000000
1.34168e+06	Brucella abortus 99-9971-159	Mongolia		Bos taurus	Asia	AXMV00000000
1.1602e+06	Brucella abortus F5/04-7	Portugal	2004	Bos taurus	Europe	AQJQ00000000	2004
1.16017e+06	Brucella abortus NI422	United Kingdom	2008	Bos taurus		AQJV00000000	2008
1.16017e+06	Brucella abortus NI492	United Kingdom	2008	Bos taurus		AQMO00000000	2008
1.16016e+06	Brucella abortus NI628	United Kingdom	2008	Bos taurus		AQMT00000000	2008
1.16017e+06	Brucella abortus NI633	United Kingdom	2008	Bos taurus		AQMU00000000	2008
1.16018e+06	Brucella abortus NI639	United Kingdom	2008	Bos taurus		AQMV00000000	2008
1.16018e+06	Brucella abortus NI645	United Kingdom	2008	Bos taurus		AQMW00000000	2008
1.16016e+06	Brucella abortus NI649	United Kingdom	2008	Bos taurus		AQMX00000000	2008
1.16922e+06	Brucella abortus R42-08	Mongolia	2008	Bos taurus	Asia	AQJX00000000	2008
1.3977e+06	Brucella abortus S99	India		Bos taurus	Asia	AWTU00000000
1.05106e+06	Brucella abortus bv. 1 str. NI010		2004	Bos taurus		AGVJ00000000	2004
35802.8	Brucella abortus bv. 1 str. B93-0054	USA	1993	Bos taurus	North America		1993
644333	Brucella abortus bv. 2 str. 02-0120	USA	2002	Bos taurus	North America		2002
1.32835e+06	Brucella abortus 87-0095	USA	1986	Bos taurus	North America	ATGZ00000000	1986	field isolate
1.32836e+06	Brucella abortus B10-0018	USA	2010	Bos taurus	North America	ATGN00000000	2010	field isolate
35802.2	Brucella abortus bv. 1 str. B08-0416	USA	2008	Bos taurus	North America		2008	Tissues; Lymph Node, Retropharyngeal
35802.4	Brucella abortus bv. 1 str. B11-0604	USA	2011	Bos taurus	North America		2011	Excreted bodily substance; Udder Secretion
1.32835e+06	Brucella abortus 90-0742	USA	1990	Bos taurus	North America	ATGV00000000	1990	field isolate
35802.8	Brucella abortus bv. 1 str. B93-0005	USA	1993	Bos taurus	North America		1993
35802.1	Brucella abortus bv. 1 str. B07-0266	USA	2007	Bos taurus	North America		2007	Excreted bodily substance; Milk
35802.4	Brucella abortus bv. 1 str. B11-0611	USA	2011	Bos taurus	North America		2011	Tissues; Lymph Node, Retropharyngeal
35802.40	Brucella abortus bv. 1 str. B11-0612	USA	2011	Bos taurus	North America		2011	Tissues; Lymph Node, Retropharyngeal
35802.4	Brucella abortus bv. 1 str. B11-0613	USA	2011	Bos taurus	North America		2011	Tissues; Lymph Node, Supramammary
35802.4	Brucella abortus bv. 1 str. B11-0616	USA	2011	Bos taurus	North America		2011	Tissues; Lymph Node, Retropharyngeal
522260	Brucella abortus bv. 3 strain BB12	China	2008	Bos taurus	Asia	JZHN00000000	2008	diseased cattle
235.33	Brucella abortus strain 1365.1	Italy	2011	Bos taurus	Europe	LITV00000000	2011	spleen, lymph nodes
235.370	Brucella abortus strain 3272	Italy	2011	Bos taurus	Europe	LITZ00000000	2011	spleen, lymph nodes
235.320	Brucella abortus strain 11796	Italy	2011	Bos taurus	Europe	LITX00000000	2011	spleen, lymph nodes
235.40	Brucella abortus strain 15074.1	Italy	2011	Bos taurus	Europe	LJDE00000000	2011	spleen, lymph nodes
235.39	Brucella abortus strain 9060	Italy	2011	Bos taurus	Europe	LIUD00000000	2011	spleen, lymph nodes
235.41	Brucella abortus strain 9261	Italy	2011	Bos taurus	Europe	LIUE00000000	2011	spleen, lymph nodes
235.82	Brucella abortus strain Col-B012	Colombia	1997	Bos taurus	South America	LODQ00000000	1997-06-01	lechera
1.34167e+06	Brucella abortus 03-4923-239-D	Turkey		Bos taurus	Asia	AXMX00000000
1.21045e+06	Brucella abortus 104M	China	2013	Bos taurus	Asia	CP009625,CP009626	2025-06-13	placenta
1.1692e+06	Brucella abortus 225/65	United Kingdom	1965	Bos taurus	Europe	AQIQ00000000	1965	Cow
1.16921e+06	Brucella abortus 600/64	United Kingdom	1964	Bos taurus	Europe	AQIT00000000	1964	Cow
1.16021e+06	Brucella abortus 64/122	United Kingdom	1964	Bos taurus	Europe	AQLK00000000	1964	Bovine
1.16921e+06	Brucella abortus 64/81	Zimbabwe	1964	Bos taurus	Africa	AQJA00000000	1964	Bovine
1.16921e+06	Brucella abortus 78/14	Chad	1978	Bos taurus	Africa	AQJE00000000	1978
1.1987e+06	Brucella abortus 78/32	Senegal	1978	Bos taurus	Africa	AQJF00000000	1978
1.1602e+06	Brucella abortus 80/102	Spain	1980	Bos taurus	Europe	AQLO00000000	1980
1.1602e+06	Brucella abortus 80/108	New Zealand	1980	Bos taurus	Oceania	AQLP00000000	1980
1.16922e+06	Brucella abortus 87/28	Sudan	1987	Bos taurus	Africa	AQJK00000000	1987
1.16021e+06	Brucella abortus 877/67	United Kingdom	1967	Bos taurus	Europe	AQJL00000000	1967
1.34167e+06	Brucella abortus 01-4165	France		Bos taurus	Europe	AXMP00000000
1.34167e+06	Brucella abortus 03-2770-11	Brazil		Bos taurus	South America	AXMR00000000
1.16019e+06	Brucella abortus F1/06 B1	Zimbabwe	2006	Bos taurus	Africa	AQMD00000000	2006
1.16019e+06	Brucella abortus I103_(UK3/01)	Ireland		Bos taurus	Europe	ASGX00000000
1.16017e+06	Brucella abortus NI495a	United Kingdom	2008	Bos taurus		AQJW00000000	2008
1.16016e+06	Brucella abortus NI518	United Kingdom	2008	Bos taurus		AQMP00000000	2008
1.16017e+06	Brucella abortus NI593	United Kingdom	2008	Bos taurus		AQMQ00000000	2008
1.16017e+06	Brucella abortus NI613	United Kingdom	2008	Bos taurus		AQMR00000000	2008
1.16017e+06	Brucella abortus NI622	United Kingdom	2008	Bos taurus		AQMS00000000	2008
35802.1	Brucella abortus bv. 1 str. 05-1065		2005	Bos taurus			2005
1.21045e+06	Brucella abortus bv. 1 str. BCB013	China	2010	Bos taurus	Asia	ALOI00000000	2010	blood
1.05106e+06	Brucella abortus bv. 1 str. NI016	United Kingdom	2004	Bos taurus		AGVK00000000	2004
1.05106e+06	Brucella abortus bv. 1 str. NI021	United Kingdom	2004	Bos taurus		AGVL00000000	2004
1.05106e+06	Brucella abortus bv. 1 str. NI259	United Kingdom	1991	Bos taurus		AGVM00000000	1991
1.05106e+06	Brucella abortus bv. 1 str. NI435a	United Kingdom	2007	Bos taurus		AGVF00000000	2007
1.05106e+06	Brucella abortus bv. 1 str. NI474	United Kingdom	2008	Bos taurus		AGVG00000000	2008
520452	Brucella abortus bv. 4 str. 292		1960	Bos taurus		ACBH00000000	1960	bovine fetus
235.127	Brucella abortus strain Wisconsin	USA	1940	Bos taurus		LT671512,LT671513	1940	Aborted fetus
1.16921e+06	Brucella abortus 80/28	Chad	1980	Bos taurus	Africa	AQJH00000000	1980
1.16018e+06	Brucella abortus 88/19	Spain	1988	Bos taurus	Europe	AQLS00000000	1988
1.1987e+06	Brucella abortus 88/217	Mozambique	1988	Bos taurus	Africa	AQJM00000000	1988
1.16019e+06	Brucella abortus 88/226	Mozambique	1988	Bos taurus	Africa	AQLT00000000	1988
1.34167e+06	Brucella abortus 89-2646-1238	France		Bos taurus	Europe	AXNA00000000
1.34167e+06	Brucella abortus 90-12178	France		Bos taurus	Europe	AXMS00000000
1.23867e+06	Brucella abortus F3/01-300		2001	Bos taurus		AQMF00000000	2001
1.16016e+06	Brucella abortus NI274	United Kingdom	2008	Bos taurus		AQML00000000	2008
1.16017e+06	Brucella abortus NI352	United Kingdom	2008	Bos taurus		AQJU00000000	2008
235.569	Brucella abortus S19	China	2020	Bovine	Asia	CP107072,CP107073,CP107074,CP107075,CP107076	2020-10-10
235.36	Brucella abortus strain 1046	Italy	2011	Bos taurus	Europe	LITY00000000	2011	spleen, lymph nodes
235.34	Brucella abortus strain 12183	Italy	2011	Bos taurus	Europe	LITW00000000	2011	spleen, lymph nodes
235.38	Brucella abortus strain 5586	Italy	2011	Bos taurus	Europe	LIUA00000000	2011	spleen, lymph nodes
235.31	Brucella abortus strain 8486	Italy	2011	Bos taurus	Europe	LIUB00000000	2011	spleen, lymph nodes
1.32835e+06	Brucella abortus 90-0737	USA	1990	Bos taurus	North America	ATGT00000000	1990	field isolate
35802.9	Brucella abortus bv. 1 str. B93-1449	USA	1993	Bos taurus	North America		1993
235.126	Brucella abortus strain B4 strain CIIMS-NV-4	India	2016	Animal	Asia	CP025743,CP025744	2016-03-25
35802.9	Brucella abortus bv. 1 str. B93-0710	USA	1993	Bos taurus	North America		1993
235.493	Brucella abortus LBAB008	Brazil	2008	Bovine	South America	CP081369,CP081370	2008	Cervical ligament
235.511	Brucella abortus LBAB027	Brazil	2008	Bovine	South America	CP081391,CP081392	2008
235.520	Brucella abortus LBAB036	Brazil	2004	Bovine	South America	CP081407,CP081408	2004
235.529	Brucella abortus LBAB045	Brazil	2007	Bovine	South America	CP081423,CP081424	2007
235.484	Brucella abortus Y11_MNG	Mongolia	2014	Bos grunniens	Asia	JASTZV000000000	2014	Uterus swab of aborted yak
235.500	Brucella abortus LBAB016	Brazil		Bovine	South America	CP081373,CP081374
235.514	Brucella abortus LBAB030	Brazil	2006	Bovine	South America	CP081395,CP081396	2006	milk
235.536	Brucella abortus LBAB052	Brazil		Bovine	South America	CP081437,CP081438
235.489	Brucella abortus LBAB003	Brazil	2005	Bovine	South America	CP081361,CP081362	2005	lymph node
235.494	Brucella abortus LBAB009	Brazil	2008	Bovine	South America	CP081443,CP081444	2008	Cervical ligament
235.499	Brucella abortus LBAB015	Brazil		Bovine	South America	CP081451,CP081452
235.507	Brucella abortus LBAB023	Brazil	2002	Bovine	South America	CP081385,CP081386	2002
235.512	Brucella abortus LBAB028	Brazil	2008	Bovine	South America	CP081483,CP081484	2008
235.513	Brucella abortus LBAB029	Brazil	2007	Bovine	South America	CP081393,CP081394	2007
235.517	Brucella abortus LBAB033	Brazil	2008	Bovine	South America	CP081401,CP081402	2008
235.518	Brucella abortus LBAB034	Brazil	2007	Bovine	South America	CP081403,CP081404	2007	mammary gland
235.521	Brucella abortus LBAB037	Brazil	1996	Bovine	South America	CP081409,CP081410	1996
235.525	Brucella abortus LBAB041	Brazil	2007	Bovine	South America	CP081417,CP081418	2007	Mammary gland and lymph node
235.530	Brucella abortus LBAB046	Brazil		Bovine	South America	CP081425,CP081426
235.535	Brucella abortus LBAB051	Brazil		Bovine	South America	CP081435,CP081436
235.559	Brucella abortus Y9_MNG	Mongolia	2014	Bos grunniens	Asia	JAYXNV000000000	2014-04-15	Uterus swab
235.461	Brucella abortus KV 17/100	Russia	1997	Cow	Europe	JAQSIZ000000000	1997
235.496	Brucella abortus LBAB011	Brazil	2008	Bovine	South America	CP081445,CP081446	2008	Cervical ligament and lymph node
235.527	Brucella abortus LBAB043	Brazil	2004	Bovine	South America	CP081419,CP081420	2004
235.560	Brucella abortus B-IM-74-D2	China	2023	Homo sapiens	Asia	CP143104,CP143105	2023-02-01
235.491	Brucella abortus LBAB005	Brazil	2007	Bovine	South America	CP081365,CP081366	2007	Cervical ligament and lymph node
235.492	Brucella abortus LBAB007	Brazil	2008	Bovine	South America	CP081367,CP081368	2008	Cervical ligament and lymph node
235.497	Brucella abortus LBAB012	Brazil	2008	Bovine	South America	CP081447,CP081448	2008	Cervical ligament and lymph node
235.502	Brucella abortus LBAB018	Brazil		Bovine	South America	CP081377,CP081378
235.505	Brucella abortus LBAB021	Brazil	2007	Bovine	South America	CP081381,CP081382	2007	milk
235.510	Brucella abortus LBAB026	Brazil	2003	Bovine	South America	CP081389,CP081390	2003
235.515	Brucella abortus LBAB031	Brazil	2006	Bovine	South America	CP081397,CP081398	2006	milk
235.519	Brucella abortus LBAB035	Brazil	2004	Bovine	South America	CP081405,CP081406	2004
235.522	Brucella abortus LBAB038	Brazil	1977	Bovine	South America	CP081411,CP081412	1977
235.532	Brucella abortus LBAB048	Brazil		Bovine	South America	CP081429,CP081430
235.537	Brucella abortus LBAB053	Brazil		Bovine	South America	CP081439,CP081440
235.488	Brucella abortus LBAB001	Brazil	2006	Bovine	South America	CP081357,CP081358	2006	lymph node
235.498	Brucella abortus LBAB013	Brazil	2008	Bovine	South America	CP081449,CP081450	2008	Cervical ligament and lymph node
235.506	Brucella abortus LBAB022	Brazil	2006	Bovine	South America	CP081383,CP081384	2006
235.516	Brucella abortus LBAB032	Brazil	1977	Bovine	South America	CP081399,CP081400	1977
235.523	Brucella abortus LBAB039	Brazil		Bovine	South America	CP081413,CP081414
235.524	Brucella abortus LBAB040	Brazil	2007	Bovine	South America	CP081415,CP081416	2007
235.528	Brucella abortus LBAB044	Brazil	2006	Bovine	South America	CP081421,CP081422	2006
235.533	Brucella abortus LBAB049	Brazil		Bovine	South America	CP081431,CP081432
235.534	Brucella abortus LBAB050	Brazil		Bovine	South America	CP081433,CP081434
235.538	Brucella abortus LBAB054	Brazil		Bovine	South America	CP081441,CP081442
235.457	Brucella abortus R-1096	Russia	1964	Cow	Europe	JAQSJA000000000	1964
235.462	Brucella abortus 82	Russia	1960	Cow	Europe	JAQSIW000000000	1960	aborted fetus
235.460	Brucella abortus 104M	Russia	1970	Cow	Europe	JAQSIY000000000	1970
235.490	Brucella abortus LBAB004	Brazil	2007	Bovine	South America	CP081363,CP081364	2007	lymph node
235.495	Brucella abortus LBAB010	Brazil	2008	Bovine	South America	CP081371,CP081372	2008	Cervical ligament and lymph node
235.501	Brucella abortus LBAB017	Brazil		Bovine	South America	CP081375,CP081376
235.503	Brucella abortus LBAB019	Brazil	2006	Bovine	South America	CP081453,CP081454	2006
235.504	Brucella abortus LBAB020	Brazil	2006	Bovine	South America	CP081379,CP081380	2006
235.508	Brucella abortus LBAB024	Brazil	2002	Bovine	South America	CP081481,CP081482	2002
235.509	Brucella abortus LBAB025	Brazil	2003	Bovine	South America	CP081387,CP081388	2003
235.526	Brucella abortus LBAB042	Brazil		Bovine	South America	CP081455,CP081456
235.531	Brucella abortus LBAB047	Brazil		Bovine	South America	CP081427,CP081428
235.539	Brucella abortus LBAB014	Brazil		Bovine	South America	CP081951,CP081952
235.459	Brucella abortus KV 13/100	Russia	1989	Cow	Europe	JAQSJB000000000	1989
235.458	Brucella abortus 75/79-AB	Russia	1996	Cow	Europe	JAQSIX000000000	1996
235.561	Brucella abortus Cam-1_ MGL	Mongolia	2018	Camelus bactrianus	Asia	JBAJMR000000000	2018-05-23	uterus swab of aborted camel
1.16921e+06	Brucella abortus 63/144	France	1963	Human, Homo sapiens	Europe	AQIW00000000	1963		Homo sapiens
1.16922e+06	Brucella abortus 84/26	Mexico	1984	Human, Homo sapiens	North America	AQJI00000000	1984		Homo sapiens
235.290	Brucella abortus strain BAB8416	China	2013	Human, Homo sapiens		CP008774,CP008775	2013-04-11	blood	Homo sapiens
1.19869e+06	Brucella abortus CNGB 1011	Argentina	2005	Human, Homo sapiens	South America	AQLW00000000	2005	Synovial fluid	Homo sapiens
1.19869e+06	Brucella abortus CNGB 1432	Argentina	2009	Human, Homo sapiens	South America	AQLX00000000	2009	Blood	Homo sapiens
1.19869e+06	Brucella abortus CNGB 308	Argentina	1996	Human, Homo sapiens	South America	AQLY00000000	1996	Blood (endocarditis)	Homo sapiens
1.19869e+06	Brucella abortus CNGB 752	Argentina	2004	Human, Homo sapiens	South America	AQMA00000000	2004		Homo sapiens
1.40819e+06	Brucella abortus LMN2	India	2013	Pig, Sus scrofa	Asia	JPHL00000000	2013		Sus scrofa
1.22991e+06	Brucella abortus bv. 1 str. 134	China	2001	Human, Homo sapiens	Asia	AMPC00000000	2001	blood	Homo sapiens
1.21045e+06	Brucella abortus bv. 2 str. BCB034	China	2000	Human, Homo sapiens	Asia	ALOP00000000	2000	blood	Homo sapiens
1.19869e+06	Brucella abortus CNGB 436	Argentina	2000	Human, Homo sapiens	South America	AQLZ00000000	2000	Bone marrow	Homo sapiens
1.19869e+06	Brucella abortus CNGB 966	Argentina	2005	Human, Homo sapiens	South America	AQMC00000000	2005	Striated muscle	Homo sapiens
1.16019e+06	Brucella abortus F2/06-8	Portugal	2006	Goat, Capra hircus	Europe	AQME00000000	2006		Capra hircus
235.105	Brucella abortus strain 21630	Italy	2011	Water buffalo, Bubalus bubalis	Europe	CP023235,CP023236	2011	lymph node	Bubalus bubalis
235.94	Brucella abortus strain 40046	Italy	2008	Water buffalo, Bubalus bubalis	Europe	CP023215,CP023216	2008	lymph node	Bubalus bubalis
235.109	Brucella abortus strain 84573	Italy	2010	Water buffalo, Bubalus bubalis	Europe	CP023241,CP023242	2010	lymph node	Bubalus bubalis
235.107	Brucella abortus strain 38127	Italy	2011	Water buffalo, Bubalus bubalis	Europe	CP023237,CP023238	2011	lymph node	Bubalus bubalis
235.96	Brucella abortus strain 67761	Italy	2015	Water buffalo, Bubalus bubalis	Europe	CP023223,CP023224	2015	lymph node	Bubalus bubalis
235.103	Brucella abortus strain 33295	Italy	2008	Water buffalo, Bubalus bubalis	Europe	CP023213,CP023214	2008	lymph node	Bubalus bubalis
235.100	Brucella abortus strain 57750	Italy	2016	Water buffalo, Bubalus bubalis	Europe	CP023221,CP023222	2016	lymph node	Bubalus bubalis
235.99	Brucella abortus strain 69103	Italy	2016	Water buffalo, Bubalus bubalis	Europe	CP023225,CP023226	2016	lymph node	Bubalus bubalis
235.98	Brucella abortus strain 28375	Italy	2008	Water buffalo, Bubalus bubalis	Europe	CP023211,CP023212	2008	lymph node	Bubalus bubalis
235.104	Brucella abortus strain 7863	Italy	2010	Water buffalo, Bubalus bubalis	Europe	CP023229,CP023230	2010	lymph node	Bubalus bubalis
235.348	Brucella abortus 45222	Italy	2022	Water buffalo	Europe	CP098053,CP098054	2025-03-22
235.355	Brucella abortus 51311	Italy	2022	Water buffalo	Europe	CP098069,CP098070	2025-03-22
235.363	Brucella abortus 24157	Italy	2022	Water buffalo	Europe	CP098085,CP098086	2025-03-22
235.366	Brucella abortus 128632	Italy	2022	Water buffalo	Europe	CP098091,CP098092	2025-03-22
235.377	Brucella abortus 73458	Italy	2022	Water buffalo	Europe	CP098113,CP098114	2025-03-22
235.378	Brucella abortus 69849	Italy	2022	Water buffalo	Europe	CP098115,CP098116	2025-03-22
235.379	Brucella abortus 69841	Italy	2022	Water buffalo	Europe	CP098117,CP098118	2025-03-22
235.359	Brucella abortus 179961	Italy	2022	Water buffalo	Europe	CP098077,CP098078	2025-03-22
235.361	Brucella abortus 34331	Italy	2022	Water buffalo	Europe	CP098081,CP098082	2025-03-22
235.367	Brucella abortus 116074	Italy	2022	Water buffalo	Europe	CP098093,CP098094	2025-03-22
235.371	Brucella abortus 104081	Italy	2022	Water buffalo	Europe	CP098101,CP098102	2025-03-22
235.374	Brucella abortus 83242	Italy	2022	Water buffalo	Europe	CP098107,CP098108	2025-03-22
235.144	Brucella abortus strain ML5	India	2017	Goat, Capra hircus	Asia	QITW00000000	2025-06-17		Capra hircus
1.32835e+06	Brucella abortus 85-1058	USA	1985	American bison, Bison bison	North America	ATHA00000000	1985	field isolate	Bison bison
1.32836e+06	Brucella abortus B10-0091	USA	2010	Elk, Cervus canadensis	North America	ATGM00000000	2010	field isolate	Cervus canadensis
1.32836e+06	Brucella abortus B10-0973	USA	2010	American bison, Bison bison	North America	ATGL00000000	2010	field isolate	Bison bison
35802.5	Brucella abortus bv. 1 str. B12-0219	USA	2012	American bison, Bison bison	North America		2012		Bison bison
35802.5	Brucella abortus bv. 1 str. B12-0228	USA	2012	American bison, Bison bison	North America		2012	Tissues; Lymph Node, Retropharyngeal	Bison bison
35802.5	Brucella abortus bv. 1 str. B12-0235	USA	2012	American bison, Bison bison	North America		2012	Tissues; Lymph Node, Retropharyngeal	Bison bison
35802.5	Brucella abortus bv. 1 str. B12-0238	USA	2012	American bison, Bison bison	North America		2012	Tissues; Lymph Node, Retropharyngeal	Bison bison
35802.6	Brucella abortus bv. 1 str. B12-0241	USA	2012	American bison, Bison bison	North America		2012	Tissues; Lymph Node, Retropharyngeal	Bison bison
35802.6	Brucella abortus bv. 1 str. B12-0243	USA	2012	American bison, Bison bison	North America		2012	Tissues; Lymph Node, Retropharyngeal	Bison bison
35802.6	Brucella abortus bv. 1 str. B12-0250	USA	2012	American bison, Bison bison	North America		2012	Tissues; Lymph Node, Retropharyngeal	Bison bison
35802.6	Brucella abortus bv. 1 str. B12-0252	USA	2012	American bison, Bison bison	North America		2012	Tissues; Seminal Vesicles	Bison bison
35802.6	Brucella abortus bv. 1 str. B12-0256	USA	2012	American bison, Bison bison	North America		2012	Tissues; Lymph Node, Retropharyngeal	Bison bison
35802.6	Brucella abortus bv. 1 str. B12-0266	USA	2012	American bison, Bison bison	North America		2012	Tissues; Lymph Node, Retropharyngeal	Bison bison
35802.6	Brucella abortus bv. 1 str. B12-0268	USA	2012	American bison, Bison bison	North America		2012	Tissues; Lymph Node, Retropharyngeal	Bison bison
35802.6	Brucella abortus bv. 1 str. B12-0270	USA	2012	American bison, Bison bison	North America		2012	Tissues; Lymph Node, Retropharyngeal	Bison bison
35802.7	Brucella abortus bv. 1 str. B12-0425	USA	2012	American bison, Bison bison	North America		2012	Tissues; Lymph Node, Retropharyngeal	Bison bison
35802.8	Brucella abortus bv. 1 str. B12-0431	USA	2012	American bison, Bison bison	North America		2012	Tissues; Lymph Node, Retropharyngeal	Bison bison
35803	Brucella abortus bv. 1 str. B12-0234	USA	2012	American bison, Bison bison	North America		2012	Tissues; Lymph Node, Retropharyngeal	Bison bison
35803	Brucella abortus bv. 1 str. B12-0233	USA	2012	American bison, Bison bison	North America		2012	Tissues; Lymph Node, Retropharyngeal	Bison bison
35802.9	Brucella abortus bv. 1 str. B12-0232	USA	2012	American bison, Bison bison	North America		2012	Tissues; Lymph Node, Retropharyngeal	Bison bison
35802.9	Brucella abortus bv. 1 str. B12-0242	USA	2012	American bison, Bison bison	North America		2012	Tissues; Lymph Node, Retropharyngeal	Bison bison
35802.7	Brucella abortus bv. 1 str. B12-0275	USA	2012	American bison, Bison bison	North America		2012	Tissues; Lymph Node, Retropharyngeal	Bison bison
35802.7	Brucella abortus bv. 1 str. B12-0276	USA	2012	American bison, Bison bison	North America		2012	Tissues; Lymph Node, Retropharyngeal	Bison bison
35802.7	Brucella abortus bv. 1 str. B12-0277	USA	2012	American bison, Bison bison	North America		2012	Tissues; Lymph Node, Retropharyngeal	Bison bison
1.32834e+06	Brucella abortus 82-2330	USA	1982	Reindeer, Rangifer tarandus	North America	ATHD00000000	1982	field isolate	Rangifer tarandus
644335.10	Brucella abortus bv. 4 str. B12-0333	USA	2012	American bison, Bison bison	North America		2012	Tissues; Lymph Node, Supramammary	Bison bison
644335	Brucella abortus bv. 4 str. B12-0332	USA	2012	American bison, Bison bison	North America		2012	Tissues; Lymph Node, Supramammary	Bison bison
644335	Brucella abortus bv. 4 str. 12-0332S2	USA	2012	American bison, Bison bison	North America		2012	Tissues; Lymph Node, Iliac	Bison bison
35802.3	Brucella abortus bv. 1 str. B11-0053	USA	2010	American bison, Bison bison	North America		2010		Bison bison
35802.5	Brucella abortus bv. 1 str. B12-0230	USA	2012	American bison, Bison bison	North America		2012	Tissues; Lymph Node, Retropharyngeal	Bison bison
35802.5	Brucella abortus bv. 1 str. B12-0240	USA	2012	American bison, Bison bison	North America		2012	Tissues; Lymph Node, Retropharyngeal	Bison bison
35802.6	Brucella abortus bv. 1 str. B12-0271	USA	2012	American bison, Bison bison	North America		2012	Tissues; Lymph Node, Retropharyngeal	Bison bison
35802.8	Brucella abortus bv. 1 str. B12-0429	USA	2012	American bison, Bison bison	North America		2012	Tissues; Lymph Node, Retropharyngeal	Bison bison
1.32834e+06	Brucella abortus 80-1399	USA	1980	American bison, Bison bison		ATHE00000000	1980	field isolate	Bison bison
235.350	Brucella abortus strain 8979.3	Italy	2011	Water buffalo, Bubalus bubalis	Europe	LIUC00000000	2011	spleen, lymph nodes	Bubalus bubalis
235.153	Brucella abortus strain NCTC3605	Ireland	1931	Human, Homo sapiens	Europe	UFUI00000000	1931	Blood	Homo sapiens
235.343	Brucella abortus 22273	Italy	2022	Water buffalo	Europe	CP098043,CP098044	2025-03-22
235.344	Brucella abortus 25449	Italy	2022	Water buffalo	Europe	CP098045,CP098046	2025-03-22
235.354	Brucella abortus 52299	Italy	2022	Water buffalo	Europe	CP098065,CP098066	2025-03-22
235.369	Brucella abortus 106598	Italy	2022	Water buffalo	Europe	CP098097,CP098098	2025-03-22
235.37	Brucella abortus 106514	Italy	2022	Water buffalo	Europe	CP098099,CP098100	2025-03-22
235.111	Brucella abortus strain 9510	Italy	2008	Water buffalo, Bubalus bubalis	Europe	CP023308,CP023309	2008	lymph node	Bubalus bubalis
235.345	Brucella abortus 39142	Italy	2022	Water buffalo	Europe	CP098047,CP098048	2025-03-22
235.346	Brucella abortus 33248	Italy	2022	Water buffalo	Europe	CP098049,CP098050	2025-03-22
235.360	Brucella abortus 39659	Italy	2022	Water buffalo	Europe	CP098079,CP098080	2025-03-22
235.364	Brucella abortus 15259	Italy	2022	Water buffalo	Europe	CP098089,CP098090	2025-03-22
235.365	Brucella abortus 21158	Italy	2022	Water buffalo	Europe	CP098087,CP098088	2025-03-22
235.368	Brucella abortus 108508	Italy	2022	Water buffalo	Europe	CP098095,CP098096	2025-03-22
235.372	Brucella abortus 87773	Italy	2022	Water buffalo	Europe	CP098103,CP098104	2025-03-22
235.373	Brucella abortus 87291	Italy	2022	Water buffalo	Europe	CP098105,CP098106	2025-03-22
235.375	Brucella abortus 78992	Italy	2022	Water buffalo	Europe	CP098109,CP098110	2025-03-22
235.376	Brucella abortus 77193	Italy	2022	Water buffalo	Europe	CP098111,CP098112	2025-03-22
235.381	Brucella abortus 54519	Italy	2022	Water buffalo	Europe	CP098121,CP098122	2025-03-22
235.382	Brucella abortus 45597	Italy	2022	Water buffalo	Europe	CP098061,CP098062	2025-03-22
235.101	Brucella abortus strain 149279	Italy	2015	Water buffalo, Bubalus bubalis	Europe	CP023227,CP023228	2015	lymph node	Bubalus bubalis
235.347	Brucella abortus 40074	Italy	2022	Water buffalo	Europe	CP098051,CP098052	2025-03-22
235.349	Brucella abortus 40670	Italy	2022	Water buffalo	Europe	CP098055,CP098056	2025-03-22
235.35	Brucella abortus 45533	Italy	2022	Water buffalo	Europe	CP098057,CP098058	2025-03-22
235.351	Brucella abortus 45538	Italy	2022	Water buffalo	Europe	CP098059,CP098060	2025-03-22
235.352	Brucella abortus 47964	Italy	2022	Water buffalo	Europe	CP098063,CP098064	2025-03-22
235.353	Brucella abortus 54518	Italy	2022	Water buffalo	Europe	CP098067,CP098068	2025-03-22
235.356	Brucella abortus 39683	Italy	2022	Water buffalo	Europe	CP098071,CP098072	2025-03-22
235.357	Brucella abortus 16533	Italy	2022	Water buffalo	Europe	CP098073,CP098074	2025-03-22
235.358	Brucella abortus 10736	Italy	2022	Water buffalo	Europe	CP098075,CP098076	2025-03-22
235.362	Brucella abortus 33975	Italy	2022	Water buffalo	Europe	CP098083,CP098084	2025-03-22
235.380	Brucella abortus 57423	Italy	2022	Water buffalo	Europe	CP098119,CP098120	2025-03-22
235.75	Brucella abortus strain Br.a-1910/13-2013-Geo	Georgia	2013	Human, Homo sapiens	Asia	MIJK00000000	2013	Blood	Homo sapiens
235.78	Brucella abortus strain Br.a-375-10-Geo	Georgia	2010	Human, Homo sapiens	Asia	MIJN00000000	2010	Blood	Homo sapiens
235.542	Brucella abortus S19deltaper_mutant	India	2020	Cattle	Asia	JANZYM000000000	2020	spleen
35802.130	Brucella abortus bv. 1 str. 12-0585S2	USA	2012	American bison, Bison bison	North America		2012	Tissues; Lymph Node, Retropharyngeal	Bison bison
35802.1	Brucella abortus bv. 1 str. 12-0587S3	USA	2012	American bison, Bison bison	North America		2012	Tissues; Lymph Node, Bronchial	Bison bison
35802.1	Brucella abortus bv. 1 str. 12-0602S2	USA	2012	American bison, Bison bison	North America		2012	Tissues; Lymph Node, Popliteal	Bison bison
35802.2	Brucella abortus bv. 1 str. B11-0011	USA	2010	American bison, Bison bison	North America		2010	Tissues; Lymph Node, Supramammary	Bison bison
35802.4	Brucella abortus bv. 1 str. B11-0473	USA	2011	American bison, Bison bison	North America		2011	Tissues; Lymph Node, Retropharyngeal	Bison bison
35802.8	Brucella abortus bv. 1 str. B12-0583	USA	2012	American bison, Bison bison	North America		2012	Tissues; Lymph Node, Iliac	Bison bison
35802.8	Brucella abortus bv. 1 str. B12-0585	USA	2012	American bison, Bison bison	North America		2012	Tissues; Lymph Node, Supramammary	Bison bison
35802.8	Brucella abortus bv. 1 str. B12-0602	USA	2012	American bison, Bison bison	North America		2012	Tissues; Lymph Node, Retropharyngeal	Bison bison
35802.1	Brucella abortus bv. 1 str. 13-0088	USA	2013	American bison, Bison bison	North America		2013	Tissues; Lymph Node, Head Region	Bison bison
35802.1	Brucella abortus bv. 1 str. 13-0088S2	USA	2013	American bison, Bison bison	North America		2013	Tissues; Seminal Vesicles	Bison bison
35802.4	Brucella abortus bv. 1 str. B12-0028	USA	2011	American bison, Bison bison	North America		2011	Tissues; Lymph Node, Retropharyngeal	Bison bison
35802.8	Brucella abortus bv. 1 str. B12-0578	USA	2012	American bison, Bison bison	North America		2012	Tissues; Lymph Node, Prefemoral	Bison bison
35802.8	Brucella abortus bv. 1 str. B12-0587	USA	2012	American bison, Bison bison	North America		2012	Tissues; Lymph Node, Popliteal	Bison bison
235.110	Brucella abortus strain 14330	Italy	2008	Water buffalo, Bubalus bubalis	Europe	CP023243,CP023244	2008	lymph node	Bubalus bubalis
235.570	Brucella abortus X48_S5	South Africa	2016	Cattle	Africa	JBCQGT000000000	2016	Tissue
235.571	Brucella abortus X20_S4	South Africa	2016	Cattle	Africa	JBCQGU000000000	2016	Tissue
235.573	Brucella abortus X1_9	South Africa	2016	Cattle	Africa	JBDLOS000000000	2016	Tissue
235.576	Brucella abortus NX02	China	2022	Homo sapiens	Asia	JBBHEO000000000	2022-04-22	China: Ningxia Hui Autonomous Region
235.578	Brucella abortus NX01	China	2023	Homo sapiens	Asia	JBBHEN000000000	2023-04-10	China: Ningxia Hui Autonomous Region
235.577	Brucella abortus NX03	China	2022	Homo sapiens	Asia	JBBHEP000000000	2022-05-10	China: Ningxia Hui Autonomous Region
235.579	Brucella abortus NX04	China	2023	Homo sapiens	Asia	JBBHEQ000000000	2023-04-10	China: Ningxia Hui Autonomous Region
235.193	Brucella abortus strain BAU21/S4023	Bangladesh	2017	Bos taurus	Asia	SRJJ00000000	2025-03-17	uterus
QH5	Strain in this study	China	2018				2021	China: Henan
QH22	Strain in this study	China	2022				2021	China: Qinghai, Menyuan
BA0611	Strain in this study	China	2015				2022	China: Qinghai, Tianjun
BAHYS	Strain in this study	China	2016				2022	China: Qinghai, Haidong
BAQHM	Strain in this study	China	2016				2018	China: Qinghai, Haidong
